# Supplementary material for: CoreValve vs. Sapien 3 Transcatheter Aortic Valve Replacement: A Finite Element Analysis Study
Source: Bioengineering (Basel). 2021 Apr 27;8(5):52. doi: 10.3390/bioengineering8050052 (PMC8146716; doi:10.3390/bioengineering8050052)
Supplement: Supplementary file 1 [file bioengineering-08-00052-s001.zip]

Archive with 3 entries (3 files):
- bioengineering-1136440-supplementary.pdf
- Video-1.mp4
- Video-2.mp4
